# Supplementary material for: Seasonal dynamics in leaf litter decomposing microbial communities in temperate forests: a whole-genome- sequencing-based study
Source: PeerJ. 2024 Sep 23;12:e17769. doi: 10.7717/peerj.17769 (PMC11426322; doi:10.7717/peerj.17769)
Supplement: Table S1 [file peerj-12-17769-s005.xlsx]

## Sheet: TableS2
Sample	Type	Dec	Bacteria	Archaea	Eukaryota	Viruses	unclassified
AG0_P	alder	"0"	85390.1	0	6244.1	80.851	0
AG18_P	alder	"18"	91363.3	19.3731	1066.76	75.1678	0
AP0_R	maple	"0"	4001.95	0	84022.8	0	0
BP0_P	birch	"0"	88735.8	0	1960.74	0	0
BP6_P	birch	"12"	86376.3	0	6342.17	21.7114	0
BP0_R	birch	"0"	89853.8	0	1838.22	242.295	200
BP12_R	birch	"12"	89445.3	31.9122	2741.12	132.909	0
BP18_P	birch	"18"	46680.3	0	45344.3	0	0
BP12_P	birch	"12"	89918.4	18.8146	2514.93	102.023	0
BP15_P	birch	"15"	88870.9	0	3745.67	60.1409	0
BS0_P	birch	"0"	82935.3	0	9704.71	47.4373	0
BS6_P	birch	"12"	88848.8	0	3932.38	57.8433	0
BS15_P	birch	"15"	91285.7	0	1257.73	81.7139	0
CB0_P	birch	"0"	88866.4	0	3971.52	42.6721	0
BS18_P	birch	"18"	34145.6	0	54853.8	0	0
CB6_P	hornb	"6"	87388.8	0	4642.79	23.5542	0
CB15_P	hornb	"15"	73699.8	51.1721	16984.2	133.873	0
CB12_P	hornb	"12"	33764.9	0	58337	42.7553	0
CB18_P	hornb	"18"	81652.1	18.3957	9860.77	146.173	0
PT0_P	aspen	"0"	15861.1	0	71984.7	0	0
PT12_P	aspen	"12"	87696.1	0	5204.78	35.7982	0
PT0_R	aspen	"0"	76191.2	0	16542.7	47.597	0
PT12_R	aspen	"12"	5775.16	0	80436.4	0	0
PT18_P	aspen	"18"	91057.2	16.0941	1669.31	70.0389	0
QR0_P	oak	"0"	12212.1	0	75947.5	0	0
QR15_P	oak	"15"	90429	0	2251.78	38.2306	0
QR18_P	oak	"18"	90126.9	19.258	2451.76	45.313	0
TP0_R	linden	"0"	86206.4	0	6335.94	114.147	0
TP12_R	linden	"12"	2740	0	85999	0	0
