# Supplementary material for: Seasonal dynamics in leaf litter decomposing microbial communities in temperate forests: a whole-genome- sequencing-based study
Source: PeerJ. 2024 Sep 23;12:e17769. doi: 10.7717/peerj.17769 (PMC11426322; doi:10.7717/peerj.17769)
Supplement: Table S3 [file peerj-12-17769-s007.xlsx]

## Sheet: TableS2
genome	Reductive_acetyl-CoApath_Wood-Ljungdahlpath	Reductive_citrate_cycle_Arnon-Buchanan_cycle	Reductive_pentose_phosphate_cycle_Calvin_cycle	C_I_NADPHquinone_oxidoreductase_chloroplasts_cyanobacteria	C_I_NADH_dehydrogenase_ubiquinone_1_alpha_subC	C_I_NADHquinone_oxidoreductase_prokaryotes	C_II_Fumarate_reductase_prokaryotes	C_II_Succinate_dehydrogenase_prokaryotes	C_III_Cytochrome_bc1_C	C_III_Cytochrome_bc1_C_respiratory_unit	C_III_Cytochrome_bd_ubiquinol_oxidase	C_IV_High_affinity_Cytochrome_bd_ubiquinol_oxidase	C_IV_High_affinity_Cytochrome_c_oxidase_cbb3-type	C_IV_Low_affinity_Cytochrome_aa3-600_menaquinol_oxidase	C_IV_Low_affinity_Cytochrome_c_oxidase	C_IV_Low_affinity_Cytochrome_c_oxidase_prokaryotes	C_IV_Low_affinity_Cytochrome_o_ubiquinol_oxidase	C_V_F-type_ATPase_eukaryotes	C_V_F-type_ATPase_prokaryotes_chloroplasts	C_V_V-type_ATPase_eukaryotes	CAZy_Amorphous_Cellulose	CAZy_Arabinan	CAZy_Mixed-Linkage_glucans	CAZy_Polyphenolics	CAZy_Sulf-Polysachharides	CAZy_Xyloglucan	DEC_MONTHS
001.BP15_P_Brevundimonas	0.285714	0.7	0.727273	0	0	1	0	1	0.3	1	1	1	0	0	0.2	1	1	0	1	0	1	1	0	0	0	1	15
001.BP18_P_Rhodococcus	0.428571	0.7	0.636364	0	0	1	0	1	0.3	1	0	0	1	0	0.0666667	1	0	0	1	0	0	1	1	0	0	1	18
001.BP6_P_Corynebacterium	0	0.6	0.727273	0	0	0.785714	0	0.75	0.1	0.333333	0.666667	0.666667	0.333333	0	0.133333	1	0	0	1	0	1	1	1	0	0	1	6
001.BS0_P_unclassified	0.285714	0.5	0.727273	0	0	0.692308	0	0.5	0.111111	0.5	1	1	0	0	0	1	0	0	0	0	1	1	1	0	0	1	0
001.BS6_P_Telluria	0.285714	0.6	0.727273	0	0	1	0	1	0.3	1	0.666667	0.666667	0	0	0.2	1	1	0.0666667	0.625	0	0	0	1	0	0	0	6
001.CB15_P_unclassified	0.285714	0.7	0.727273	0	0	0.785714	0	0.75	0	0	0	0	0	0	0.133333	0.666667	0	0	1	0	1	1	1	0	1	1	15
001.PT18_P_Erythrobacteraceae	0.285714	0.5	0.727273	0	0	0.0909091	0	1	0.1	1	0.666667	0.666667	0	0	0.266667	1	0	0.133333	1	0	1	0	1	0	0	0	18
002.BP12_R_Rhizobacter	0.285714	0.5	0.727273	0	0	1	0	1	0	1	0.666667	0.666667	0	0	0.133333	1	0	0	1	0	0	1	0	0	0	0	12
002.BP6_P_Sphingomonas	0.142857	0.5	0.727273	0	0	0.181818	0	0	0.111111	0.5	1	1	0	0	0.0666667	0	0.5	0	1	0	1	1	0	0	0	1	6
002.CB0_P_Bosea	0	0.6	0.818182	0	0.0714286	0.538462	0	1	0.3	1	0.333333	0.333333	0	0	0.2	1	0	0	0.25	0	1	0	1	0	0	0	0
002.PT0_R__Achromobacter_A aestuarii	0.285714	0.8	1	0	0.0714286	0.857143	0	1	0.2	0.666667	0.666667	0.666667	0	0	0.2	1	0	0	0.875	0	0	0	0	0	0	0	0
002.PT18_P_Flavipsychrobacter s	0	0.7	0.545455	0	0	0.785714	0	0.75	0	0	0.666667	0.666667	0	0	0.133333	1	0	0	1	0	1	0	1	0	0	0	18
003.BP15_P_Flavobacterium	0.142857	0.2	0.181818	0	0.0714286	0.384615	0	0	0	0	1	1	0	0	0.133333	1	0	0	0	0	0	1	1	1	0	1	15
003.BP18_P_Solirubrobacteraceae_JAGIBJ01	0	0.5	0.363636	0	0	0.666667	0	0.5	0	0	0.666667	0.666667	0.5	0	0.133333	0.5	0	0	0.25	0	0	1	1	0	0	1	18
003.BS15_P_Pseudoduganella	0	0.2	0.272727	0	0	0.666667	0	0	0	0	0.666667	0.666667	0	0	0.133333	0.666667	0	0	0.375	0	1	1	1	0	0	1	15
003.BS0_P_Telluria	0.142857	0.3	0.727273	0	0.0714286	0.333333	0	1	0	0.333333	0.666667	0.666667	0	0	0.133333	0.666667	0	0	0.25	0	0	1	0	1	0	0	0
003.CB6_P_Janthinobacterium	0.142857	0.5	0.727273	0	0	0.75	1	0.75	0	0	1	1	0	0	0.0666667	0	0.25	0	0	0	0	1	0	0	0	0	6
003.CB15_P_Janthinobacterium	0.285714	0.7	0.818182	0	0.0714286	0.428571	0	0.25	0.3	1	0	0	0	0	0	0.5	1	0	0.125	0	0	1	0	0	0	0	15
003.PT18_P_Aquabacterium	0.142857	0.2	0.363636	0	0	0.307692	0	0	0	0	0	0	0	0	0.0666667	0.5	0	0	0.875	0	1	1	1	0	0	1	18
004.BS15_P_ Halopseudomonas	0	0.3	0.181818	0	0	0.166667	0	0.75	0.3	1	0.666667	0.666667	0	0	0	0	0.5	0	0.25	0	0	1	0	0	0	0	15
004.BS6_P_Solirubrobacteraceae_JAGIBJ01	0.142857	0.1	0.454545	0	0	0.416667	0	0.5	0	0	0	0	0.333333	0	0.133333	0.5	0	0	0	0	1	1	0	0	0	1	6
005.BS0_P_Rhizobiaceae_JAEWPB01	0.142857	0.5	0.454545	0	0	0.0909091	0	1	0.2	0.666667	0	0	0.333333	0	0.0666667	0	1	0	0.25	0	0	0	0	0	0	0	0
005.BS6_P_Brevundimonas	0.285714	0.2	0.454545	0	0	0.5	0	0	0	0.333333	0.666667	0.666667	0	0	0.0666667	0.5	0	0	0	0	0	0	0	1	0	0	6
006.BP15_P_Sphingobacterium	0.142857	0	0.363636	0	0	0	0	0	0	0	0	0	0	0	0	0	0	0	0	0	1	1	1	0	0	1	15
006.BP18_P_Corynebacterium	0.142857	0.1	0.272727	0	0	0.461538	0	0.25	0	0	0	0	0	0	0.0666667	0.333333	0	0	0.625	0	1	0	1	0	0	0	18
006.BS15_P_Microsaccharimonas	0	0.2	0.363636	0	0	0	0	0.5	0	0.333333	0.666667	0.666667	0	0	0	0	0	0	0.25	0	1	0	0	0	0	0	15
006.BS6_P_Caulobacter	0	0	0.0909091	0	0	0	0	0	0.2	0.333333	0	0	0	0	0.0666667	0	0	0	0	0.153846	0	1	1	0	0	1	6
007.BS6_P_Cucumibacter	0	0.2	0.272727	0	0	0.384615	0	0	0.2	0.666667	0	0	0	0	0	0.5	0	0	0.375	0	1	0	0	0	0	0	6
007.CB6_P_Robbsia	0.142857	0	0.272727	0	0	0.0909091	0	0	0	0	0.666667	0.666667	0	0	0	0.333333	0	0	0.375	0	0	1	0	0	0	0	6
008.BP15_P_Erythrobacteraceae	0	0	0.181818	0	0.0714286	0	0	0	0	0	0	0	0	0	0	0	0	0	0	0.0769231	1	0	1	1	0	0	15
009.BS0_P_Corynebacterium	0	0.2	0	0	0	0.166667	0	0	0	0	0	0	0	0	0	0	0.5	0	0.125	0	1	0	0	0	0	0	0
010.BP15_P_Pseudoxanthomonas_A	0	0.2	0.181818	0	0	0	0	0.5	0	0	0	0	0	0	0.133333	0.666667	0.25	0	0	0	0	0	0	0	0	0	15
011.BP15_P_Flavobacterium	0	0	0.272727	0	0	0	0	0	0	0	0.666667	0.666667	0	0	0.133333	0	0	0	0	0	0	0	0	0	0	0	15
011.BS15_P_Erythrobacteraceae	0	0	0.181818	0	0	0	0	0	0	0	0	0	0	0	0	0	0.5	0	0	0	0	1	0	0	0	0	15
012.BS15_P_Erwinia	0	0.5	0.454545	0	0.0714286	0.0909091	0	0	0	0.333333	0	0	0	0	0	0	0	0	0	0	0	0	0	0	0	0	15
013.CB6_P_Erythrobacteraceae	0	0	0.0909091	0.636364	0	0	0	0	0	0	0	0	0	0	0	0	0	0	0.625	0	0	0	0	0	0	0	6
014.BS0_P_Brevundimonas	0	0	0	0	0	0.166667	0	0	0.1	0.333333	0	0	0	0	0.133333	0.333333	0	0.133333	0	0	0	0	0	0	0	0	0
015.BS15_P_Rouxiella	0	0.1	0	0	0	0	0	0	0	0	0	0	0	0	0	0	0	0	0	0	0	1	0	0	0	0	15
